# Supplementary material for: Nanomineral-fueled chemolithoautotrophy leads to substantial mercury emission
Source: Natl Sci Rev. 2025 Dec 19;13(5):nwaf581. doi: 10.1093/nsr/nwaf581 (PMC12949521; doi:10.1093/nsr/nwaf581)
Supplement: nwaf581_Supplemental_Files [file nwaf581_supplemental_files.zip]

Archive with 2 entries (2 files):
- Supplementary materials-Chen et al.docx
- Table_S4_Soil_Metagenomic_SampleMetadata.xlsx
