# Supplementary material for: Nanomineral-fueled chemolithoautotrophy leads to substantial mercury emission
Source: Natl Sci Rev. 2025 Dec 19;13(5):nwaf581. doi: 10.1093/nsr/nwaf581 (PMC12949521; doi:10.1093/nsr/nwaf581)
Supplement: nwaf581_Supplemental_Files [file nwaf581_supplemental_files.zip › Table_S4_Soil_Metagenomic_SampleMetadata.xlsx]

## Sheet: Sheet1
Table S4 Information of collected soil metagenomic samples in this study
Study accession	Run accession	Assay Type	Average read length	Base count	Latitude	Longitude
PRJNA554847	SRR10011782	WGS	269	4047836004	19.81	-155.26
PRJNA567751	SRR10953303	WGS	302	10086531522	34.3778	-117.61
PRJNA603603	SRR11092497	WGS	202	2950664298	21.179	-104.54
PRJNA603603	SRR11092500	WGS	202	2746199292	24.0062	-104.385
PRJNA603603	SRR11092503	WGS	202	2690857958	21.8275	-102.121
PRJNA603603	SRR11092504	WGS	202	2991236402	21.9878	-101.277
PRJNA603603	SRR11092507	WGS	202	2509408024	23.2927	-106.479
PRJNA603603	SRR11092510	WGS	202	2780005608	21.8363	-105.083
PRJNA622594	SRR11467474	WGS	302	14938007804	21.5416	-158.088
PRJNA633324	SRR11802900	WGS	293	7962271828	25.87	98.85
PRJNA633324	SRR11802901	WGS	293	9817814552	26.51	99.44
PRJNA633324	SRR11802902	WGS	293	11242598035	27.78	98.65
PRJNA633324	SRR11802903	WGS	293	9893481707	26.91	98.88
PRJNA633324	SRR11802908	WGS	293	13076135473	40.23	117.23
PRJNA647119	SRR12277191	WGS	250	5735837250	46.49	9.93
PRJNA647683	SRR12284399	WGS	300	7830446100	-30.4704	137.136
PRJNA647683	SRR12284405	WGS	280	2739038742	35.8171	-114.916
PRJNA647683	SRR12284406	WGS	296	7572519724	39.9022	96.2267
PRJNA663662	SRR12649127	WGS	279	6092889267	-12.37	130.867
PRJNA655053	SRR12658686	WGS	302	11349532064	34.7856	-115.66
PRJNA665014	SRR12696334	WGS	200	2231400400	-21.7085	-47.5825
PRJNA665391	SRR12717688	WGS	502	7716509064	-24.0866	-69.9993
PRJNA665391	SRR12717693	WGS	502	10528886756	-23.3932	-69.6038
PRJNA779832	SRR16945675	WGS	302	6872188482	41.9	118.68
PRJNA779832	SRR16945676	WGS	302	7303653164	42.38	119.21
PRJNA779832	SRR16945677	WGS	302	6447084524	43.65	123.52
PRJNA779832	SRR16945684	WGS	302	6736523740	40.32	120.37
PRJNA779832	SRR16945686	WGS	302	6668650750	34.08	115.25
PRJNA779832	SRR16945687	WGS	302	7023028422	35.73	115.55
PRJNA779832	SRR16945688	WGS	302	6373017816	32.3	114.85
PRJNA779832	SRR16945694	WGS	302	6247615940	21.76	109.23
PRJNA779832	SRR16945695	WGS	302	6926354598	23.58	109.68
PRJNA779832	SRR16945697	WGS	302	7058271822	33.65	114.09
PRJNA779832	SRR16945704	WGS	298	6461996570	27.23	112.87
PRJNA779832	SRR16945706	WGS	299	9987410662	37.1	112.94
PRJNA779832	SRR16945707	WGS	302	6407963746	37.67	112.82
PRJNA779832	SRR16945722	WGS	302	7538633928	38.87	112.77
PRJNA779832	SRR16945723	WGS	302	6957149538	40.22	114.61
PRJNA779832	SRR16945725	WGS	302	6216093784	40.51	115.16
PRJNA779832	SRR16945741	WGS	298	6699363276	21.95	111.8
PRJNA797555	SRR17629608	WGS	288	11442980885	27.2036	94.3367
PRJNA686650	SRR19581315	WGS	190	10881530936	23.4022	88.2465
PRJNA859772	SRR20363686	WGS	296	12382119947	42.0667	121.741
PRJNA859772	SRR20363687	WGS	296	12221489339	40.3464	106.953
PRJNA859772	SRR20363693	WGS	294	15200778457	47.2495	127.103
PRJNA889048	SRR21859605	WGS	300	15535007100	21.0206	-89.6381
PRJNA914214	SRR22826293	WGS	302	2338084302	-12.884	-75.025
PRJNA870722	SRR23012422	WGS	295	6032452118	43.44	126.38
PRJNA870722	SRR23012426	WGS	297	7615971411	33.41	116.21
PRJNA870722	SRR23012428	WGS	295	9879309337	-27.34	153.247
PRJNA870722	SRR23012429	WGS	295	10376395445	-18.48	32.47
PRJNA870722	SRR23012430	WGS	295	10734584362	-4.12	9.17
PRJNA870722	SRR23012431	WGS	295	9812207248	53.33	8.35
PRJNA870722	SRR23012432	WGS	295	10905152879	45.28	9.1
PRJNA870722	SRR23012434	WGS	295	10257444058	8.27	-73.24
PRJNA870722	SRR23012435	WGS	295	8577185000	38.6	-121.39
PRJNA870722	SRR23012436	WGS	295	9495036301	33.32	-121.52
PRJNA870722	SRR23012437	WGS	295	9745671632	33.4	73.08
PRJNA870722	SRR23012438	WGS	295	8848185430	44.19	80.55
PRJNA870722	SRR23012439	WGS	294	11318769824	30.15	97.1
PRJNA870722	SRR23012440	WGS	294	10510450169	18.18	109.32
PRJNA870722	SRR23012441	WGS	286	8648210748	24.41	102.41
PRJNA870722	SRR23012447	WGS	295	5631566004	36.52	104.23
PRJNA870722	SRR23012453	WGS	285	8319554742	43.35	118.33
PRJNA870722	SRR23012454	WGS	295	11290622118	39.32	122.25
PRJNA870722	SRR23012455	WGS	297	7380910076	47.35	133.3
PRJNA924737	SRR23239777	WGS	299	8418252406	44.55	124.38
PRJNA942228	SRR23732175	WGS	278	10296894679	28.1	115
PRJNA950955	SRR24035577	WGS	302	11592522774	41.43	126.63
PRJNA664610	SRR24198226	WGS	284	8367588752	32.45	80.07
PRJNA664610	SRR24198230	WGS	283	8746398089	-77.57	163.52
PRJNA664610	SRR24198233	WGS	283	8426483923	-68.9	78.12
PRJNA664610	SRR24198234	WGS	278	10784494598	78.85	-75.9
PRJNA664610	SRR24198237	WGS	286	8843364812	78.23	15.5
PRJNA958469	SRR24270361	WGS	300	12348896100	28	116
PRJNA973267	SRR24626909	WGS	169	5200136188	49.4299	120.208
PRJNA976277	SRR24772035	WGS	288	2107466372	41.2928	-86.5946
PRJNA979909	SRR24826220	WGS	302	11272353548	36.12	81.15
PRJNA980826	SRR24887495	WGS	302	16523361636	32.5788	-110.851
PRJNA985043	SRR25014313	WGS	302	12632517154	35.12	77.11
PRJNA983538	SRR25158348	WGS	295	10676567600	39.65	79.94
PRJNA1004433	SRR25607929	WGS	300	12248287200	32.58	119.7
PRJNA1016115	SRR26048753	WGS	318	7533531936	32.379	75.512
PRJNA1007786	SRR26081463	WGS	302	15170271474	36.83	116.57
PRJNA1018258	SRR26109005	WGS	300	6311614800	35.48	104.49
PRJNA1044576	SRR26939004	WGS	300	7168477800	37.26	118.09
PRJNA870722	SRR27805990	WGS	296	6631572264	30.4	108.17
PRJNA1083081	SRR28209954	WGS	300	11753395800	47.6191	123.943
PRJNA1068274	SRR28522276	WGS	302	15287815914	34.6016	118.327
PRJNA1068274	SRR28522278	WGS	302	14228086136	40.9421	123.156
PRJNA294203	SRR2962480	WGS	202	5453496010	23.39	120.48
PRJNA1159878	SRR30638733	WGS	300	14928228900	46.42	0.12
PRJNA1149319	SRR30681683	WGS	302	15063034294	65.84	-149.64
PRJNA1175837	SRR31114250	WGS	299	6827117020	40.5913	110.811
PRJNA1017654	SRR31301664	WGS	300	8609264700	37.56	102.38
PRJNA1198935	SRR31761931	WGS	300	9225100200	-22.716	-47.613
PRJNA1222139	SRR32316194	WGS	302	7068273760	3.49692	-76.36
PRJNA1223431	SRR32357980	WGS	293	14532307334	28.6256	-106.005
PRJNA322576	SRR3601981	WGS	296	6890914294	-25.0255	152.38
PRJNA352707	SRR5035371	WGS	428	7137958858	50.8	8.812
PRJNA365887	SRR5207254	WGS	302	4957880848	45.54	-73.72
PRJNA366304	SRR5245598	WGS	300	2776901100	39.2355	-121.284
PRJNA367009	SRR5271191	WGS	300	4450752600	43.3	-89.38
PRJNA378489	SRR5381892	WGS	300	1857364634	43.577	4.368
PRJNA385547	SRR5512135	WGS	300	12796917000	30.9178	119.51
PRJNA385547	SRR5512138	WGS	300	13121594100	23.0522	101.035
PRJNA385547	SRR5512139	WGS	300	13013211000	24.4704	101.246
PRJNA385547	SRR5512145	WGS	300	12000736200	29.95	113.823
PRJNA366534	SRR6201927	WGS	300	5103776700	39.05	-99.1
PRJNA366187	SRR6221002	WGS	300	7343172000	-78.0482	164.113
PRJNA422917	SRR6394715	WGS	250	1474938000	-33.8402	151.059
PRJNA441422	SRR7102750	WGS	302	3278398448	39.458	-79.073
PRJNA441424	SRR7102806	WGS	302	3412847036	38.083	-81.98
PRJNA464539	SRR7469208	WGS	300	6929606100	18	-65
PRJNA468334	SRR7686989	WGS	302	11354652474	40.4449	-87.0297
PRJNA502753	SRR8442865	WGS	302	4393551266	33.1992	-117.27
PRJNA543600	SRR9093167	WGS	300	9631721100	34.49	75.49
PRJNA554750	SRR9691018	WGS	300	11559172200	20.93	110.16
PRJNA554750	SRR9691025	WGS	300	10608407700	26.86	104.25
PRJNA554750	SRR9691027	WGS	300	13286544300	23.93	117.41
PRJNA554750	SRR9691029	WGS	300	13480804800	19.95	110.58
PRJNA554750	SRR9691030	WGS	300	10683506700	37.3	96.86
PRJNA554750	SRR9691032	WGS	300	13195522800	27.7	100.86
PRJNA554750	SRR9691033	WGS	300	10321297500	29.19	90.59
PRJNA554750	SRR9691034	WGS	300	11769179400	29.4	100.1
PRJNA554750	SRR9691035	WGS	300	9904386300	31.28	92.1
PRJNA554750	SRR9691036	WGS	300	13799351700	36.43	94.86
PRJNA554750	SRR9691038	WGS	300	12259812300	36.88	101.02
PRJNA554750	SRR9691040	WGS	300	14045745600	29.67	91.1
PRJNA554750	SRR9691045	WGS	300	13695069600	33.23	118.33
PRJNA554750	SRR9691046	WGS	300	14351658300	31.71	117.33
PRJNA554750	SRR9691047	WGS	300	10375344300	40.9	121.83
PRJNA554750	SRR9691048	WGS	300	11986764600	40.86	108.85
PRJNA554750	SRR9691050	WGS	300	14052894300	38.56	106.19
PRJNA554750	SRR9691053	WGS	300	10957551600	52.96	122.56
PRJNA554750	SRR9691054	WGS	300	13212870900	49.32	117.67
PRJNA554750	SRR9691055	WGS	300	10947740100	48.26	134.66
PRJNA554750	SRR9691056	WGS	300	12238679100	47.19	124.22
PRJNA554750	SRR9691060	WGS	300	11659757100	45.36	132.32
PRJNA555481	SRR9733658	WGS	602	956702012	53.4	16.3
PRJNA555481	SRR9733659	WGS	602	1017813440	46.03	15.04
PRJNA555481	SRR9733674	WGS	602	1103692352	47.3	8.01
PRJNA557612	SRR9887588	WGS	602	781329780	51.5	6.28
